# Supplementary material for: Elevated Ras related GTP binding B (RRAGB) expression predicts poor overall survival and constructs a prognostic nomogram for colon adenocarcinoma
Source: Bioengineered. 2021 Jul 29;12(1):4620–32. doi: 10.1080/21655979.2021.1956402 (PMC8806650; doi:10.1080/21655979.2021.1956402)
Supplement: Supplemental Material [file KBIE_A_1956402_SM2072.zip]

Archive with 3 entries (2 files):
- supplementary/
- supplementary/Figure S1.tif
- supplementary/Supplement file 1.docx
